# Supplementary material for: Comparison of Two Lateral Flow Immunochromatographic Assays for Rapid Detection of KPC, NDM, IMP, VIM and OXA-48 Carbapenemases in Gram-Negatives
Source: Microorganisms. 2025 Sep 12;13(9):2140. doi: 10.3390/microorganisms13092140 (PMC12472453; doi:10.3390/microorganisms13092140)
Supplement: Supplementary file 1 [file microorganisms-13-02140-s001.zip]

Archive with 1 entries (1 files):
- 2-Supplemental figure S1.pdf
